# Supplementary material for: A Molten Salt Extraction Method for Palladium Recovery via the CaPd2 Intermetallic Compound
Source: Adv Sci (Weinh). 2026 Jul 31:e76629. Online ahead of print. doi: 10.1002/advs.76629 (PMC13427229; doi:10.1002/advs.76629)
Supplement: Supplementary file 2 — Supporting File 2: advs76629‐sup‐0002‐Data.zip. [file ADVS-9999-e76629-s002.zip]

Archive with 2 entries (1 files):
- advs76629-sup-0002-Data/
- advs76629-sup-0002-Data/TG-Data.xlsx
