# Supplementary material for: A Molten Salt Extraction Method for Palladium Recovery via the CaPd2 Intermetallic Compound
Source: Adv Sci (Weinh). 2026 Jul 31:e76629. Online ahead of print. doi: 10.1002/advs.76629 (PMC13427229; doi:10.1002/advs.76629)
Supplement: Supplementary file 2 — Supporting File 2: advs76629‐sup‐0002‐Data.zip. [file ADVS-9999-e76629-s002.zip › advs76629-sup-0002-Data/TG-Data.xlsx]

## Sheet: Sheet1
TolMass:	9.08 mg		TolMass:	24.098 mg
##Temp./°C	Mass/%		##Temp./°C	Mass/%
29.665	100		29.765	100
29.678	100		29.865	100
29.655	100		29.965	100
29.733	100		30.065	100
29.706	100		30.165	100.001
29.781	100		30.265	100.003
29.762	100		30.365	100.004
29.813	100.001		30.465	100.004
29.865	100.002		30.565	100.005
29.856	100.005		30.665	100.006
29.859	100.008		30.765	100.007
29.861	100.011		30.865	100.008
29.916	100.014		30.965	100.009
29.933	100.016		31.065	100.01
29.948	100.018		31.165	100.011
30.012	100.019		31.265	100.012
30.053	100.021		31.365	100.013
30.06	100.022		31.465	100.014
30.118	100.023		31.565	100.015
30.11	100.024		31.665	100.017
30.166	100.026		31.765	100.018
30.232	100.028		31.865	100.019
30.27	100.03		31.965	100.02
30.333	100.033		32.065	100.02
30.379	100.035		32.165	100.021
30.4	100.037		32.265	100.022
30.475	100.039		32.365	100.022
30.48	100.041		32.465	100.023
30.567	100.043		32.565	100.023
30.648	100.046		32.665	100.024
30.688	100.048		32.765	100.024
30.783	100.051		32.865	100.025
30.853	100.053		32.965	100.025
30.952	100.055		33.065	100.025
31.004	100.058		33.165	100.026
31.113	100.06		33.265	100.026
31.17	100.062		33.365	100.026
31.307	100.063		33.465	100.026
31.392	100.065		33.565	100.027
31.475	100.067		33.665	100.027
31.576	100.069		33.765	100.027
31.617	100.07		33.865	100.027
31.781	100.072		33.965	100.028
31.877	100.073		34.065	100.028
32.059	100.074		34.165	100.028
32.165	100.075		34.265	100.028
32.293	100.077		34.365	100.028
32.409	100.078		34.465	100.029
32.531	100.079		34.565	100.029
32.669	100.08		34.665	100.029
32.821	100.081		34.765	100.029
32.941	100.082		34.865	100.03
33.078	100.083		34.965	100.03
33.271	100.084		35.065	100.03
33.348	100.085		35.165	100.03
33.504	100.086		35.265	100.031
33.681	100.086		35.365	100.031
33.81	100.087		35.465	100.031
33.973	100.088		35.565	100.032
34.112	100.089		35.665	100.032
34.281	100.09		35.765	100.032
34.464	100.091		35.865	100.032
34.591	100.092		35.965	100.033
34.778	100.094		36.065	100.033
34.852	100.095		36.165	100.033
35.031	100.096		36.265	100.033
35.227	100.097		36.365	100.034
35.411	100.098		36.465	100.034
35.497	100.099		36.565	100.034
35.663	100.1		36.665	100.034
35.886	100.102		36.765	100.035
36.033	100.103		36.865	100.035
36.201	100.104		36.965	100.035
36.335	100.106		37.065	100.035
36.483	100.107		37.165	100.036
36.64	100.109		37.265	100.036
36.772	100.11		37.365	100.036
36.907	100.111		37.465	100.037
37.007	100.113		37.565	100.037
37.204	100.114		37.665	100.037
37.359	100.115		37.765	100.037
37.491	100.116		37.865	100.038
37.607	100.117		37.965	100.038
37.74	100.119		38.065	100.038
37.901	100.12		38.165	100.039
37.983	100.121		38.265	100.039
38.169	100.122		38.365	100.039
38.258	100.123		38.465	100.039
38.393	100.124		38.565	100.04
38.519	100.125		38.665	100.04
38.637	100.126		38.765	100.04
38.722	100.127		38.865	100.041
38.866	100.128		38.965	100.041
39.005	100.128		39.065	100.041
39.122	100.129		39.165	100.041
39.224	100.13		39.265	100.042
39.344	100.131		39.365	100.042
39.427	100.132		39.465	100.042
39.522	100.133		39.565	100.042
39.611	100.133		39.665	100.043
39.763	100.134		39.765	100.043
39.896	100.135		39.865	100.043
40.013	100.136		39.965	100.043
40.107	100.136		40.065	100.044
40.214	100.137		40.165	100.044
40.295	100.138		40.265	100.044
40.398	100.138		40.365	100.044
40.527	100.139		40.465	100.045
40.653	100.14		40.565	100.045
40.744	100.14		40.665	100.045
40.856	100.141		40.765	100.045
40.947	100.142		40.865	100.046
41.081	100.142		40.965	100.046
41.199	100.143		41.065	100.046
41.335	100.144		41.165	100.046
41.4	100.145		41.265	100.046
41.529	100.146		41.365	100.047
41.69	100.147		41.465	100.047
41.799	100.148		41.565	100.047
41.936	100.149		41.665	100.047
42.062	100.15		41.765	100.048
42.172	100.151		41.865	100.048
42.347	100.151		41.965	100.048
42.472	100.152		42.065	100.048
42.657	100.153		42.165	100.049
42.787	100.154		42.265	100.049
42.946	100.155		42.365	100.049
43.101	100.155		42.465	100.05
43.263	100.156		42.565	100.05
43.443	100.157		42.665	100.05
43.623	100.158		42.765	100.05
43.773	100.159		42.865	100.051
43.945	100.159		42.965	100.051
44.047	100.16		43.065	100.051
44.268	100.161		43.165	100.051
44.475	100.161		43.265	100.052
44.641	100.162		43.365	100.052
44.807	100.163		43.465	100.052
44.995	100.163		43.565	100.052
45.209	100.164		43.665	100.053
45.406	100.165		43.765	100.053
45.617	100.165		43.865	100.053
45.76	100.166		43.965	100.053
46.016	100.167		44.065	100.053
46.199	100.167		44.165	100.054
46.397	100.168		44.265	100.054
46.593	100.168		44.365	100.054
46.818	100.169		44.465	100.054
47.007	100.17		44.565	100.054
47.248	100.17		44.665	100.055
47.469	100.171		44.765	100.055
47.674	100.171		44.865	100.055
47.889	100.172		44.965	100.055
48.095	100.172		45.065	100.055
48.296	100.173		45.165	100.055
48.529	100.174		45.265	100.056
48.704	100.174		45.365	100.056
48.939	100.175		45.465	100.056
49.189	100.175		45.565	100.056
49.387	100.176		45.665	100.056
49.578	100.176		45.765	100.056
49.794	100.177		45.865	100.057
50.031	100.177		45.965	100.057
50.231	100.178		46.065	100.057
50.449	100.178		46.165	100.057
50.594	100.179		46.265	100.057
50.847	100.18		46.365	100.057
51.053	100.18		46.465	100.057
51.229	100.181		46.565	100.058
51.437	100.182		46.665	100.058
51.631	100.182		46.765	100.058
51.825	100.183		46.865	100.058
52.029	100.184		46.965	100.058
52.201	100.184		47.065	100.058
52.375	100.185		47.165	100.058
52.583	100.186		47.265	100.058
52.766	100.186		47.365	100.059
52.921	100.187		47.465	100.059
53.079	100.188		47.565	100.059
53.287	100.189		47.665	100.059
53.453	100.19		47.765	100.059
53.643	100.19		47.865	100.059
53.774	100.191		47.965	100.059
53.94	100.192		48.065	100.059
54.063	100.193		48.165	100.059
54.229	100.194		48.265	100.06
54.441	100.195		48.365	100.06
54.529	100.195		48.465	100.06
54.762	100.196		48.565	100.06
54.851	100.197		48.665	100.06
55.044	100.198		48.765	100.06
55.208	100.199		48.865	100.06
55.318	100.199		48.965	100.06
55.489	100.2		49.065	100.06
55.637	100.201		49.165	100.061
55.798	100.202		49.265	100.061
55.941	100.202		49.365	100.061
56.109	100.203		49.465	100.061
56.216	100.204		49.565	100.061
56.391	100.204		49.665	100.061
56.525	100.205		49.765	100.061
56.645	100.206		49.865	100.061
56.804	100.206		49.965	100.061
56.915	100.207		50.065	100.062
57.117	100.207		50.165	100.062
57.295	100.208		50.265	100.062
57.446	100.209		50.365	100.062
57.558	100.209		50.465	100.062
57.746	100.21		50.565	100.062
57.889	100.211		50.665	100.062
58.044	100.211		50.765	100.062
58.197	100.212		50.865	100.063
58.377	100.212		50.965	100.063
58.534	100.213		51.065	100.063
58.712	100.213		51.165	100.063
58.824	100.214		51.265	100.063
59.053	100.215		51.365	100.063
59.229	100.215		51.465	100.064
59.423	100.216		51.565	100.064
59.631	100.216		51.665	100.064
59.745	100.217		51.765	100.064
59.922	100.217		51.865	100.064
60.183	100.218		51.965	100.064
60.381	100.218		52.065	100.065
60.599	100.219		52.165	100.065
60.783	100.219		52.265	100.065
60.952	100.22		52.365	100.065
61.174	100.22		52.465	100.065
61.412	100.22		52.565	100.065
61.639	100.221		52.665	100.065
61.829	100.221		52.765	100.066
62.033	100.222		52.865	100.066
62.282	100.222		52.965	100.066
62.486	100.223		53.065	100.066
62.723	100.223		53.165	100.066
62.98	100.223		53.265	100.066
63.209	100.224		53.365	100.067
63.405	100.224		53.465	100.067
63.669	100.225		53.565	100.067
63.903	100.225		53.665	100.067
64.148	100.226		53.765	100.067
64.4	100.226		53.865	100.067
64.64	100.227		53.965	100.068
64.878	100.227		54.065	100.068
65.115	100.227		54.165	100.068
65.355	100.228		54.265	100.068
65.608	100.228		54.365	100.068
65.856	100.229		54.465	100.068
66.133	100.229		54.565	100.068
66.351	100.23		54.665	100.069
66.591	100.23		54.765	100.069
66.855	100.231		54.865	100.069
67.056	100.231		54.965	100.069
67.33	100.232		55.065	100.069
67.551	100.232		55.165	100.07
67.814	100.233		55.265	100.07
68.051	100.233		55.365	100.07
68.247	100.234		55.465	100.07
68.536	100.234		55.565	100.07
68.766	100.234		55.665	100.07
68.96	100.235		55.765	100.071
69.201	100.235		55.865	100.071
69.435	100.236		55.965	100.071
69.659	100.236		56.065	100.071
69.9	100.237		56.165	100.071
70.104	100.237		56.265	100.072
70.312	100.238		56.365	100.072
70.505	100.238		56.465	100.072
70.717	100.239		56.565	100.072
70.949	100.239		56.665	100.072
71.156	100.24		56.765	100.072
71.377	100.24		56.865	100.073
71.547	100.241		56.965	100.073
71.768	100.241		57.065	100.073
71.929	100.242		57.165	100.073
72.123	100.242		57.265	100.073
72.329	100.243		57.365	100.073
72.509	100.243		57.465	100.074
72.683	100.243		57.565	100.074
72.874	100.244		57.665	100.074
73.047	100.244		57.765	100.074
73.212	100.245		57.865	100.074
73.404	100.245		57.965	100.075
73.556	100.246		58.065	100.075
73.684	100.246		58.165	100.075
73.921	100.247		58.265	100.075
74.041	100.247		58.365	100.075
74.257	100.248		58.465	100.075
74.375	100.248		58.565	100.076
74.566	100.249		58.665	100.076
74.739	100.249		58.765	100.076
74.886	100.25		58.865	100.076
75.062	100.25		58.965	100.076
75.216	100.25		59.065	100.076
75.343	100.251		59.165	100.077
75.56	100.251		59.265	100.077
75.713	100.252		59.365	100.077
75.889	100.252		59.465	100.077
76.051	100.252		59.565	100.077
76.181	100.252		59.665	100.077
76.381	100.253		59.765	100.078
76.542	100.253		59.865	100.078
76.702	100.253		59.965	100.078
76.89	100.254		60.065	100.078
77.065	100.254		60.165	100.078
77.243	100.254		60.265	100.078
77.414	100.254		60.365	100.078
77.597	100.255		60.465	100.079
77.792	100.255		60.565	100.079
77.918	100.255		60.665	100.079
78.132	100.255		60.765	100.079
78.343	100.256		60.865	100.079
78.489	100.256		60.965	100.079
78.725	100.256		61.065	100.079
78.912	100.256		61.165	100.08
79.121	100.256		61.265	100.08
79.31	100.257		61.365	100.08
79.563	100.257		61.465	100.08
79.685	100.257		61.565	100.08
79.956	100.257		61.665	100.08
80.178	100.257		61.765	100.08
80.408	100.257		61.865	100.08
80.61	100.257		61.965	100.081
80.832	100.258		62.065	100.081
81.069	100.258		62.165	100.081
81.322	100.258		62.265	100.081
81.552	100.258		62.365	100.081
81.776	100.258		62.465	100.081
82.029	100.258		62.565	100.081
82.265	100.258		62.665	100.081
82.504	100.259		62.765	100.081
82.733	100.259		62.865	100.082
83.011	100.259		62.965	100.082
83.237	100.259		63.065	100.082
83.512	100.259		63.165	100.082
83.773	100.259		63.265	100.082
84.003	100.259		63.365	100.082
84.294	100.26		63.465	100.082
84.52	100.26		63.565	100.082
84.771	100.26		63.665	100.082
85.051	100.26		63.765	100.082
85.325	100.26		63.865	100.083
85.583	100.26		63.965	100.083
85.839	100.261		64.065	100.083
86.109	100.261		64.165	100.083
86.361	100.261		64.265	100.083
86.621	100.261		64.365	100.083
86.873	100.261		64.465	100.083
87.153	100.262		64.565	100.083
87.381	100.262		64.665	100.083
87.647	100.262		64.765	100.083
87.91	100.262		64.865	100.084
88.136	100.263		64.965	100.084
88.409	100.263		65.065	100.084
88.629	100.263		65.165	100.084
88.866	100.263		65.265	100.084
89.136	100.264		65.365	100.084
89.388	100.264		65.465	100.084
89.589	100.264		65.565	100.084
89.847	100.264		65.665	100.084
90.092	100.265		65.765	100.084
90.309	100.265		65.865	100.084
90.527	100.265		65.965	100.085
90.734	100.265		66.065	100.085
90.975	100.266		66.165	100.085
91.181	100.266		66.265	100.085
91.394	100.266		66.365	100.085
91.614	100.266		66.465	100.085
91.831	100.266		66.565	100.085
91.999	100.267		66.665	100.085
92.22	100.267		66.765	100.085
92.434	100.267		66.865	100.085
92.619	100.267		66.965	100.085
92.843	100.268		67.065	100.085
93.022	100.268		67.165	100.085
93.194	100.268		67.265	100.086
93.404	100.268		67.365	100.086
93.57	100.269		67.465	100.086
93.756	100.269		67.565	100.086
93.928	100.269		67.665	100.086
94.105	100.269		67.765	100.086
94.245	100.27		67.865	100.086
94.437	100.27		67.965	100.086
94.648	100.27		68.065	100.086
94.814	100.27		68.165	100.086
94.998	100.271		68.265	100.086
95.188	100.271		68.365	100.086
95.354	100.271		68.465	100.086
95.496	100.271		68.565	100.087
95.667	100.271		68.665	100.087
95.825	100.271		68.765	100.087
95.998	100.272		68.865	100.087
96.17	100.272		68.965	100.087
96.314	100.272		69.065	100.087
96.511	100.272		69.165	100.087
96.684	100.272		69.265	100.087
96.871	100.272		69.365	100.087
97.023	100.272		69.465	100.087
97.142	100.273		69.565	100.087
97.337	100.273		69.665	100.087
97.55	100.273		69.765	100.088
97.724	100.273		69.865	100.088
97.921	100.273		69.965	100.088
98.119	100.273		70.065	100.088
98.31	100.273		70.165	100.088
98.475	100.273		70.265	100.088
98.662	100.273		70.365	100.088
98.846	100.273		70.465	100.088
99.025	100.273		70.565	100.088
99.28	100.273		70.665	100.088
99.51	100.273		70.765	100.088
99.683	100.273		70.865	100.088
99.914	100.273		70.965	100.089
100.141	100.273		71.065	100.089
100.338	100.273		71.165	100.089
100.572	100.273		71.265	100.089
100.791	100.273		71.365	100.089
101.016	100.273		71.465	100.089
101.242	100.273		71.565	100.089
101.499	100.273		71.665	100.089
101.741	100.273		71.765	100.089
101.977	100.273		71.865	100.089
102.186	100.273		71.965	100.089
102.428	100.273		72.065	100.09
102.642	100.273		72.165	100.09
102.938	100.273		72.265	100.09
103.201	100.273		72.365	100.09
103.451	100.273		72.465	100.09
103.739	100.273		72.565	100.09
103.969	100.273		72.665	100.09
104.245	100.273		72.765	100.09
104.484	100.273		72.865	100.09
104.763	100.273		72.965	100.09
105.033	100.273		73.065	100.09
105.303	100.273		73.165	100.091
105.513	100.273		73.265	100.091
105.814	100.273		73.365	100.091
106.08	100.273		73.465	100.091
106.377	100.273		73.565	100.091
106.627	100.273		73.665	100.091
106.9	100.273		73.765	100.091
107.179	100.273		73.865	100.091
107.434	100.273		73.965	100.091
107.694	100.273		74.065	100.091
107.941	100.273		74.165	100.092
108.19	100.273		74.265	100.092
108.498	100.273		74.365	100.092
108.704	100.273		74.465	100.092
109.004	100.273		74.565	100.092
109.256	100.273		74.665	100.092
109.515	100.273		74.765	100.092
109.758	100.273		74.865	100.092
110.011	100.273		74.965	100.092
110.247	100.273		75.065	100.092
110.492	100.273		75.165	100.093
110.723	100.273		75.265	100.093
110.915	100.274		75.365	100.093
111.222	100.274		75.465	100.093
111.455	100.274		75.565	100.093
111.655	100.274		75.665	100.093
111.909	100.274		75.765	100.093
112.109	100.274		75.865	100.093
112.302	100.274		75.965	100.093
112.559	100.274		76.065	100.094
112.774	100.274		76.165	100.094
112.947	100.274		76.265	100.094
113.164	100.274		76.365	100.094
113.398	100.274		76.465	100.094
113.581	100.274		76.565	100.094
113.772	100.274		76.665	100.094
113.991	100.274		76.765	100.094
114.218	100.274		76.865	100.094
114.373	100.274		76.965	100.094
114.589	100.274		77.065	100.095
114.759	100.274		77.165	100.095
114.941	100.274		77.265	100.095
115.131	100.274		77.365	100.095
115.316	100.274		77.465	100.095
115.442	100.274		77.565	100.095
115.631	100.274		77.665	100.095
115.841	100.274		77.765	100.095
116.018	100.274		77.865	100.095
116.216	100.274		77.965	100.096
116.354	100.274		78.065	100.096
116.526	100.274		78.165	100.096
116.734	100.274		78.265	100.096
116.866	100.274		78.365	100.096
117.067	100.274		78.465	100.096
117.195	100.274		78.565	100.096
117.389	100.274		78.665	100.096
117.569	100.274		78.765	100.096
117.708	100.274		78.865	100.096
117.832	100.274		78.965	100.096
118.06	100.274		79.065	100.096
118.278	100.274		79.165	100.097
118.471	100.274		79.265	100.097
118.605	100.274		79.365	100.097
118.761	100.274		79.465	100.097
118.956	100.274		79.565	100.097
119.124	100.274		79.665	100.097
119.334	100.274		79.765	100.097
119.503	100.274		79.865	100.097
119.674	100.274		79.965	100.097
119.922	100.274		80.065	100.097
120.107	100.274		80.165	100.097
120.325	100.274		80.265	100.097
120.516	100.274		80.365	100.097
120.729	100.274		80.465	100.097
120.93	100.274		80.565	100.098
121.134	100.273		80.665	100.098
121.355	100.273		80.765	100.098
121.566	100.273		80.865	100.098
121.806	100.273		80.965	100.098
122.035	100.273		81.065	100.098
122.23	100.273		81.165	100.098
122.458	100.273		81.265	100.098
122.698	100.273		81.365	100.098
122.929	100.273		81.465	100.098
123.19	100.273		81.565	100.098
123.448	100.272		81.665	100.098
123.644	100.272		81.765	100.098
123.9	100.272		81.865	100.098
124.14	100.272		81.965	100.098
124.404	100.272		82.065	100.099
124.676	100.272		82.165	100.099
124.934	100.272		82.265	100.099
125.204	100.272		82.365	100.099
125.439	100.272		82.465	100.099
125.719	100.272		82.565	100.099
125.992	100.271		82.665	100.099
126.237	100.271		82.765	100.099
126.494	100.271		82.865	100.099
126.744	100.271		82.965	100.099
127.051	100.271		83.065	100.099
127.326	100.271		83.165	100.099
127.596	100.271		83.265	100.099
127.839	100.271		83.365	100.099
128.107	100.271		83.465	100.099
128.371	100.271		83.565	100.099
128.669	100.27		83.665	100.099
128.943	100.27		83.765	100.1
129.193	100.27		83.865	100.1
129.461	100.27		83.965	100.1
129.684	100.27		84.065	100.1
129.97	100.27		84.165	100.1
130.233	100.27		84.265	100.1
130.495	100.27		84.365	100.1
130.742	100.27		84.465	100.1
131.015	100.27		84.565	100.1
131.253	100.27		84.665	100.1
131.495	100.27		84.765	100.1
131.774	100.27		84.865	100.1
131.967	100.27		84.965	100.1
132.241	100.27		85.065	100.1
132.488	100.27		85.165	100.1
132.7	100.27		85.265	100.1
132.965	100.27		85.365	100.1
133.198	100.27		85.465	100.1
133.414	100.27		85.565	100.1
133.658	100.27		85.665	100.1
133.859	100.27		85.765	100.1
134.081	100.27		85.865	100.1
134.306	100.27		85.965	100.101
134.508	100.27		86.065	100.101
134.74	100.27		86.165	100.101
134.912	100.27		86.265	100.101
135.137	100.27		86.365	100.101
135.299	100.27		86.465	100.101
135.526	100.27		86.565	100.101
135.707	100.27		86.665	100.101
135.892	100.27		86.765	100.101
136.083	100.27		86.865	100.101
136.271	100.27		86.965	100.101
136.463	100.27		87.065	100.101
136.619	100.27		87.165	100.101
136.827	100.27		87.265	100.101
137.017	100.27		87.365	100.101
137.183	100.27		87.465	100.101
137.353	100.27		87.565	100.101
137.515	100.27		87.665	100.101
137.717	100.27		87.765	100.101
137.894	100.27		87.865	100.101
138.048	100.27		87.965	100.101
138.207	100.27		88.065	100.101
138.393	100.27		88.165	100.101
138.578	100.27		88.265	100.101
138.723	100.27		88.365	100.101
138.906	100.27		88.465	100.101
139.095	100.27		88.565	100.102
139.261	100.27		88.665	100.102
139.431	100.27		88.765	100.102
139.609	100.27		88.865	100.102
139.763	100.27		88.965	100.102
139.933	100.269		89.065	100.102
140.092	100.269		89.165	100.102
140.268	100.269		89.265	100.102
140.462	100.269		89.365	100.102
140.636	100.269		89.465	100.102
140.851	100.269		89.565	100.102
141.047	100.269		89.665	100.102
141.211	100.269		89.765	100.102
141.39	100.269		89.865	100.102
141.605	100.269		89.965	100.102
141.818	100.268		90.065	100.102
142.023	100.268		90.165	100.102
142.253	100.268		90.265	100.102
142.452	100.268		90.365	100.102
142.633	100.268		90.465	100.102
142.851	100.268		90.565	100.102
143.085	100.268		90.665	100.102
143.303	100.268		90.765	100.102
143.552	100.268		90.865	100.103
143.792	100.267		90.965	100.103
144	100.267		91.065	100.103
144.225	100.267		91.165	100.103
144.48	100.267		91.265	100.103
144.699	100.267		91.365	100.103
144.902	100.267		91.465	100.103
145.152	100.267		91.565	100.103
145.437	100.267		91.665	100.103
145.707	100.267		91.765	100.103
145.961	100.266		91.865	100.103
146.175	100.266		91.965	100.103
146.458	100.266		92.065	100.103
146.713	100.266		92.165	100.103
146.977	100.266		92.265	100.103
147.221	100.266		92.365	100.103
147.469	100.266		92.465	100.103
147.736	100.266		92.565	100.103
148.046	100.265		92.665	100.103
148.322	100.265		92.765	100.104
148.577	100.265		92.865	100.104
148.86	100.265		92.965	100.104
149.073	100.265		93.065	100.104
149.379	100.265		93.165	100.104
149.671	100.265		93.265	100.104
149.89	100.265		93.365	100.104
150.184	100.264		93.465	100.104
150.468	100.264		93.565	100.104
150.73	100.264		93.665	100.104
150.986	100.264		93.765	100.104
151.252	100.264		93.865	100.104
151.531	100.264		93.965	100.104
151.794	100.264		94.065	100.104
152.047	100.264		94.165	100.104
152.282	100.263		94.265	100.104
152.553	100.263		94.365	100.104
152.81	100.263		94.465	100.104
153.065	100.263		94.565	100.104
153.294	100.263		94.665	100.104
153.537	100.263		94.765	100.105
153.795	100.263		94.865	100.105
154.032	100.263		94.965	100.105
154.259	100.263		95.065	100.105
154.503	100.263		95.165	100.105
154.737	100.263		95.265	100.105
154.965	100.263		95.365	100.105
155.207	100.263		95.465	100.105
155.411	100.263		95.565	100.105
155.59	100.263		95.665	100.105
155.853	100.263		95.765	100.105
156.057	100.263		95.865	100.105
156.252	100.263		95.965	100.105
156.46	100.263		96.065	100.105
156.68	100.263		96.165	100.105
156.858	100.263		96.265	100.105
157.052	100.263		96.365	100.105
157.244	100.263		96.465	100.105
157.432	100.263		96.565	100.105
157.651	100.263		96.665	100.105
157.82	100.263		96.765	100.106
158.013	100.263		96.865	100.106
158.181	100.263		96.965	100.106
158.358	100.263		97.065	100.106
158.505	100.263		97.165	100.106
158.727	100.263		97.265	100.106
158.898	100.263		97.365	100.106
159.048	100.263		97.465	100.106
159.241	100.263		97.565	100.106
159.409	100.262		97.665	100.106
159.589	100.262		97.765	100.106
159.744	100.262		97.865	100.106
159.931	100.262		97.965	100.106
160.094	100.262		98.065	100.106
160.243	100.262		98.165	100.106
160.461	100.262		98.265	100.106
160.606	100.262		98.365	100.106
160.797	100.262		98.465	100.106
160.935	100.262		98.565	100.106
161.095	100.262		98.665	100.106
161.273	100.262		98.765	100.106
161.4	100.261		98.865	100.107
161.626	100.261		98.965	100.107
161.783	100.261		99.065	100.107
161.991	100.261		99.165	100.107
162.186	100.261		99.265	100.107
162.358	100.261		99.365	100.107
162.56	100.26		99.465	100.107
162.733	100.26		99.565	100.107
162.944	100.26		99.665	100.107
163.129	100.26		99.765	100.107
163.311	100.259		99.865	100.107
163.539	100.259		99.965	100.107
163.687	100.259		100.065	100.107
163.94	100.259		100.165	100.107
164.143	100.258		100.265	100.107
164.351	100.258		100.365	100.107
164.565	100.258		100.465	100.107
164.797	100.258		100.565	100.107
165	100.258		100.665	100.107
165.227	100.257		100.765	100.107
165.452	100.257		100.865	100.107
165.695	100.257		100.965	100.107
165.927	100.257		101.065	100.107
166.162	100.256		101.165	100.107
166.376	100.256		101.265	100.107
166.641	100.256		101.365	100.107
166.884	100.256		101.465	100.107
167.121	100.256		101.565	100.107
167.375	100.255		101.665	100.108
167.625	100.255		101.765	100.108
167.849	100.255		101.865	100.108
168.143	100.255		101.965	100.108
168.401	100.254		102.065	100.108
168.632	100.254		102.165	100.108
168.905	100.254		102.265	100.108
169.142	100.254		102.365	100.108
169.453	100.253		102.465	100.108
169.69	100.253		102.565	100.108
169.985	100.253		102.665	100.108
170.247	100.253		102.765	100.108
170.504	100.253		102.865	100.108
170.779	100.252		102.965	100.108
171.044	100.252		103.065	100.108
171.31	100.252		103.165	100.108
171.581	100.252		103.265	100.108
171.832	100.251		103.365	100.108
172.078	100.251		103.465	100.108
172.326	100.251		103.565	100.108
172.592	100.251		103.665	100.108
172.891	100.251		103.765	100.108
173.135	100.251		103.865	100.108
173.416	100.25		103.965	100.108
173.676	100.25		104.065	100.108
173.919	100.25		104.165	100.108
174.141	100.25		104.265	100.108
174.398	100.25		104.365	100.108
174.609	100.25		104.465	100.108
174.891	100.25		104.565	100.108
175.158	100.249		104.665	100.108
175.357	100.249		104.765	100.108
175.63	100.249		104.865	100.108
175.856	100.249		104.965	100.108
176.091	100.249		105.065	100.108
176.305	100.249		105.165	100.108
176.527	100.249		105.265	100.108
176.744	100.249		105.365	100.108
176.991	100.248		105.465	100.108
177.171	100.248		105.565	100.108
177.394	100.248		105.665	100.108
177.604	100.248		105.765	100.108
177.82	100.248		105.865	100.108
178.02	100.248		105.965	100.108
178.232	100.248		106.065	100.108
178.409	100.248		106.165	100.108
178.583	100.247		106.265	100.108
178.805	100.247		106.365	100.108
178.982	100.247		106.465	100.108
179.144	100.247		106.565	100.108
179.311	100.247		106.665	100.108
179.541	100.247		106.765	100.108
179.705	100.247		106.865	100.108
179.907	100.247		106.965	100.108
180.066	100.246		107.065	100.108
180.253	100.246		107.165	100.109
180.425	100.246		107.265	100.109
180.589	100.246		107.365	100.109
180.768	100.246		107.465	100.109
180.947	100.246		107.565	100.109
181.096	100.246		107.665	100.109
181.249	100.246		107.765	100.109
181.428	100.245		107.865	100.109
181.604	100.245		107.965	100.109
181.763	100.245		108.065	100.109
181.956	100.245		108.165	100.109
182.092	100.245		108.265	100.109
182.276	100.245		108.365	100.109
182.422	100.245		108.465	100.109
182.614	100.244		108.565	100.109
182.785	100.244		108.665	100.109
182.902	100.244		108.765	100.109
183.138	100.244		108.865	100.109
183.314	100.244		108.965	100.109
183.485	100.244		109.065	100.109
183.638	100.244		109.165	100.109
183.832	100.244		109.265	100.109
184.022	100.243		109.365	100.109
184.204	100.243		109.465	100.109
184.41	100.243		109.565	100.109
184.602	100.243		109.665	100.109
184.796	100.243		109.765	100.109
184.981	100.242		109.865	100.109
185.203	100.242		109.965	100.109
185.382	100.242		110.065	100.109
185.605	100.242		110.165	100.109
185.817	100.241		110.265	100.109
186.027	100.241		110.365	100.109
186.224	100.241		110.465	100.109
186.443	100.241		110.565	100.109
186.68	100.24		110.665	100.109
186.909	100.24		110.765	100.109
187.133	100.24		110.865	100.109
187.372	100.239		110.965	100.109
187.597	100.239		111.065	100.109
187.819	100.239		111.165	100.109
188.081	100.239		111.265	100.109
188.292	100.238		111.365	100.109
188.528	100.238		111.465	100.109
188.788	100.238		111.565	100.109
189.064	100.238		111.665	100.109
189.294	100.237		111.765	100.109
189.511	100.237		111.865	100.109
189.783	100.237		111.965	100.109
190.029	100.237		112.065	100.11
190.337	100.236		112.165	100.11
190.577	100.236		112.265	100.11
190.851	100.236		112.365	100.11
191.119	100.236		112.465	100.11
191.369	100.235		112.565	100.11
191.624	100.235		112.665	100.11
191.89	100.235		112.765	100.11
192.132	100.235		112.865	100.11
192.421	100.234		112.965	100.11
192.679	100.234		113.065	100.11
192.908	100.234		113.165	100.11
193.203	100.234		113.265	100.11
193.469	100.233		113.365	100.11
193.733	100.233		113.465	100.11
193.983	100.233		113.565	100.11
194.268	100.233		113.665	100.11
194.51	100.233		113.765	100.11
194.776	100.232		113.865	100.11
195.007	100.232		113.965	100.11
195.282	100.232		114.065	100.11
195.533	100.232		114.165	100.11
195.781	100.231		114.265	100.11
196.01	100.231		114.365	100.11
196.237	100.231		114.465	100.11
196.492	100.231		114.565	100.11
196.738	100.23		114.665	100.11
196.946	100.23		114.765	100.11
197.195	100.23		114.865	100.11
197.431	100.23		114.965	100.11
197.672	100.229		115.065	100.111
197.872	100.229		115.165	100.111
198.095	100.229		115.265	100.111
198.273	100.229		115.365	100.111
198.492	100.228		115.465	100.111
198.756	100.228		115.565	100.111
198.961	100.228		115.665	100.111
199.151	100.228		115.765	100.111
199.376	100.227		115.865	100.111
199.571	100.227		115.965	100.111
199.744	100.227		116.065	100.111
199.948	100.227		116.165	100.111
200.153	100.226		116.265	100.111
200.344	100.226		116.365	100.111
200.523	100.226		116.465	100.111
200.712	100.226		116.565	100.111
200.913	100.225		116.665	100.111
201.033	100.225		116.765	100.111
201.237	100.225		116.865	100.111
201.445	100.225		116.965	100.111
201.619	100.225		117.065	100.111
201.767	100.224		117.165	100.111
201.959	100.224		117.265	100.111
202.137	100.224		117.365	100.111
202.288	100.224		117.465	100.111
202.453	100.223		117.565	100.111
202.639	100.223		117.665	100.111
202.799	100.223		117.765	100.112
202.988	100.223		117.865	100.112
203.13	100.222		117.965	100.112
203.332	100.222		118.065	100.112
203.47	100.222		118.165	100.112
203.644	100.222		118.265	100.112
203.802	100.221		118.365	100.112
203.97	100.221		118.465	100.112
204.158	100.221		118.565	100.112
204.317	100.221		118.665	100.112
204.505	100.22		118.765	100.112
204.667	100.22		118.865	100.112
204.858	100.22		118.965	100.112
205.029	100.22		119.065	100.112
205.209	100.219		119.165	100.112
205.402	100.219		119.265	100.112
205.579	100.219		119.365	100.112
205.76	100.219		119.465	100.112
205.923	100.218		119.565	100.112
206.16	100.218		119.665	100.112
206.335	100.218		119.765	100.112
206.539	100.218		119.865	100.112
206.716	100.218		119.965	100.112
206.954	100.217		120.065	100.112
207.144	100.217		120.165	100.112
207.344	100.217		120.265	100.112
207.568	100.217		120.365	100.112
207.742	100.216		120.465	100.112
207.986	100.216		120.565	100.113
208.2	100.216		120.665	100.113
208.411	100.216		120.765	100.113
208.659	100.215		120.865	100.113
208.904	100.215		120.965	100.113
209.123	100.215		121.065	100.113
209.351	100.215		121.165	100.113
209.575	100.214		121.265	100.113
209.811	100.214		121.365	100.113
210.05	100.214		121.465	100.113
210.281	100.214		121.565	100.113
210.541	100.213		121.665	100.113
210.785	100.213		121.765	100.113
211.024	100.213		121.865	100.113
211.288	100.213		121.965	100.113
211.536	100.212		122.065	100.113
211.775	100.212		122.165	100.113
212.029	100.212		122.265	100.113
212.262	100.212		122.365	100.113
212.544	100.211		122.465	100.113
212.805	100.211		122.565	100.113
213.058	100.211		122.665	100.113
213.292	100.211		122.765	100.113
213.561	100.21		122.865	100.113
213.834	100.21		122.965	100.113
214.095	100.21		123.065	100.113
214.323	100.21		123.165	100.113
214.613	100.21		123.265	100.113
214.864	100.209		123.365	100.113
215.148	100.209		123.465	100.113
215.374	100.209		123.565	100.113
215.618	100.209		123.665	100.113
215.852	100.208		123.765	100.113
216.121	100.208		123.865	100.113
216.392	100.208		123.965	100.113
216.634	100.208		124.065	100.113
216.9	100.207		124.165	100.113
217.108	100.207		124.265	100.113
217.36	100.207		124.365	100.113
217.602	100.207		124.465	100.113
217.866	100.206		124.565	100.113
218.088	100.206		124.665	100.113
218.325	100.206		124.765	100.113
218.549	100.206		124.865	100.113
218.774	100.205		124.965	100.113
218.974	100.205		125.065	100.113
219.177	100.205		125.165	100.113
219.439	100.205		125.265	100.113
219.643	100.204		125.365	100.113
219.876	100.204		125.465	100.113
220.082	100.204		125.565	100.113
220.275	100.204		125.665	100.113
220.483	100.203		125.765	100.113
220.685	100.203		125.865	100.113
220.884	100.203		125.965	100.113
221.094	100.203		126.065	100.113
221.27	100.202		126.165	100.113
221.488	100.202		126.265	100.113
221.657	100.202		126.365	100.113
221.836	100.202		126.465	100.113
222.043	100.202		126.565	100.113
222.168	100.201		126.665	100.113
222.366	100.201		126.765	100.113
222.571	100.201		126.865	100.113
222.754	100.201		126.965	100.113
222.937	100.2		127.065	100.113
223.103	100.2		127.165	100.114
223.267	100.2		127.265	100.114
223.453	100.2		127.365	100.114
223.611	100.2		127.465	100.114
223.792	100.199		127.565	100.114
223.949	100.199		127.665	100.114
224.133	100.199		127.765	100.114
224.292	100.199		127.865	100.114
224.465	100.198		127.965	100.114
224.621	100.198		128.065	100.114
224.812	100.198		128.165	100.114
224.968	100.198		128.265	100.114
225.148	100.198		128.365	100.114
225.321	100.197		128.465	100.114
225.47	100.197		128.565	100.114
225.677	100.197		128.665	100.114
225.815	100.197		128.765	100.114
226.021	100.196		128.865	100.114
226.198	100.196		128.965	100.114
226.361	100.196		129.065	100.114
226.542	100.196		129.165	100.114
226.726	100.196		129.265	100.114
226.922	100.195		129.365	100.114
227.058	100.195		129.465	100.114
227.279	100.195		129.565	100.114
227.497	100.195		129.665	100.114
227.681	100.194		129.765	100.114
227.866	100.194		129.865	100.114
228.064	100.194		129.965	100.114
228.243	100.194		130.065	100.114
228.449	100.194		130.165	100.114
228.696	100.193		130.265	100.114
228.867	100.193		130.365	100.114
229.094	100.193		130.465	100.114
229.294	100.193		130.565	100.114
229.547	100.192		130.665	100.114
229.765	100.192		130.765	100.114
229.965	100.192		130.865	100.114
230.207	100.192		130.965	100.114
230.428	100.192		131.065	100.114
230.642	100.191		131.165	100.114
230.826	100.191		131.265	100.114
231.103	100.191		131.365	100.114
231.312	100.191		131.465	100.114
231.582	100.19		131.565	100.114
231.824	100.19		131.665	100.114
232.063	100.19		131.765	100.114
232.298	100.19		131.865	100.114
232.545	100.19		131.965	100.114
232.778	100.189		132.065	100.114
233.036	100.189		132.165	100.114
233.273	100.189		132.265	100.114
233.544	100.189		132.365	100.114
233.775	100.188		132.465	100.114
233.999	100.188		132.565	100.114
234.264	100.188		132.665	100.114
234.537	100.188		132.765	100.114
234.766	100.188		132.865	100.114
235.052	100.187		132.965	100.114
235.263	100.187		133.065	100.114
235.547	100.187		133.165	100.114
235.785	100.187		133.265	100.114
236.034	100.187		133.365	100.114
236.313	100.186		133.465	100.114
236.553	100.186		133.565	100.114
236.808	100.186		133.665	100.114
237.038	100.186		133.765	100.114
237.288	100.186		133.865	100.114
237.535	100.186		133.965	100.114
237.792	100.186		134.065	100.114
238.019	100.186		134.165	100.114
238.276	100.185		134.265	100.114
238.503	100.185		134.365	100.114
238.735	100.185		134.465	100.114
238.999	100.185		134.565	100.114
239.219	100.185		134.665	100.114
239.437	100.185		134.765	100.114
239.669	100.185		134.865	100.114
239.894	100.185		134.965	100.114
240.103	100.185		135.065	100.114
240.349	100.184		135.165	100.114
240.505	100.184		135.265	100.114
240.732	100.184		135.365	100.114
240.983	100.184		135.465	100.114
241.18	100.184		135.565	100.115
241.406	100.184		135.665	100.115
241.589	100.184		135.765	100.115
241.794	100.184		135.865	100.115
241.995	100.184		135.965	100.115
242.193	100.183		136.065	100.115
242.362	100.183		136.165	100.115
242.57	100.183		136.265	100.115
242.766	100.183		136.365	100.115
242.971	100.183		136.465	100.115
243.154	100.183		136.565	100.115
243.323	100.183		136.665	100.115
243.517	100.183		136.765	100.115
243.705	100.183		136.865	100.115
243.886	100.182		136.965	100.115
244.091	100.182		137.065	100.115
244.233	100.182		137.165	100.115
244.413	100.182		137.265	100.115
244.574	100.182		137.365	100.115
244.751	100.182		137.465	100.115
244.934	100.182		137.565	100.115
245.112	100.182		137.665	100.115
245.268	100.181		137.765	100.115
245.442	100.181		137.865	100.115
245.638	100.181		137.965	100.115
245.797	100.181		138.065	100.115
245.926	100.181		138.165	100.115
246.143	100.181		138.265	100.115
246.308	100.181		138.365	100.115
246.433	100.181		138.465	100.115
246.647	100.181		138.565	100.115
246.838	100.18		138.665	100.115
246.998	100.18		138.765	100.115
247.159	100.18		138.865	100.115
247.367	100.18		138.965	100.115
247.538	100.18		139.065	100.115
247.737	100.18		139.165	100.115
247.924	100.18		139.265	100.115
248.063	100.18		139.365	100.115
248.241	100.18		139.465	100.115
248.485	100.179		139.565	100.115
248.635	100.179		139.665	100.115
248.841	100.179		139.765	100.115
249.046	100.179		139.865	100.115
249.255	100.179		139.965	100.115
249.44	100.179		140.065	100.115
249.618	100.179		140.165	100.115
249.79	100.179		140.265	100.115
250.054	100.179		140.365	100.115
250.259	100.178		140.465	100.115
250.462	100.178		140.565	100.115
250.681	100.178		140.665	100.115
250.878	100.178		140.765	100.115
251.109	100.178		140.865	100.115
251.331	100.178		140.965	100.115
251.55	100.178		141.065	100.115
251.772	100.178		141.165	100.115
252.002	100.177		141.265	100.115
252.236	100.177		141.365	100.115
252.452	100.177		141.465	100.115
252.689	100.177		141.565	100.115
252.934	100.177		141.665	100.115
253.146	100.177		141.765	100.115
253.365	100.177		141.865	100.115
253.641	100.177		141.965	100.115
253.879	100.177		142.065	100.115
254.119	100.176		142.165	100.115
254.35	100.176		142.265	100.115
254.546	100.176		142.365	100.115
254.817	100.176		142.465	100.116
255.062	100.176		142.565	100.116
255.312	100.176		142.665	100.116
255.558	100.176		142.765	100.116
255.799	100.176		142.865	100.116
256.042	100.176		142.965	100.116
256.296	100.175		143.065	100.116
256.549	100.175		143.165	100.116
256.762	100.175		143.265	100.116
257.024	100.175		143.365	100.116
257.28	100.175		143.465	100.116
257.52	100.175		143.565	100.116
257.746	100.175		143.665	100.116
258.001	100.175		143.765	100.116
258.245	100.175		143.865	100.116
258.48	100.174		143.965	100.116
258.727	100.174		144.065	100.116
258.971	100.174		144.165	100.116
259.203	100.174		144.265	100.116
259.448	100.174		144.365	100.116
259.677	100.174		144.465	100.116
259.897	100.174		144.565	100.116
260.122	100.174		144.665	100.116
260.339	100.174		144.765	100.116
260.566	100.174		144.865	100.116
260.805	100.174		144.965	100.116
261.007	100.174		145.065	100.116
261.241	100.174		145.165	100.116
261.443	100.174		145.265	100.116
261.666	100.174		145.365	100.116
261.865	100.174		145.465	100.116
262.099	100.174		145.565	100.116
262.263	100.174		145.665	100.116
262.493	100.174		145.765	100.116
262.723	100.174		145.865	100.116
262.9	100.174		145.965	100.116
263.086	100.174		146.065	100.116
263.247	100.174		146.165	100.116
263.464	100.174		146.265	100.116
263.688	100.174		146.365	100.116
263.883	100.174		146.465	100.116
264.067	100.174		146.565	100.116
264.277	100.174		146.665	100.116
264.459	100.174		146.765	100.116
264.615	100.174		146.865	100.116
264.817	100.174		146.965	100.116
265.003	100.174		147.065	100.116
265.182	100.174		147.165	100.116
265.336	100.174		147.265	100.116
265.538	100.174		147.365	100.116
265.723	100.174		147.465	100.116
265.894	100.174		147.565	100.116
266.063	100.174		147.665	100.116
266.255	100.174		147.765	100.116
266.377	100.174		147.865	100.116
266.591	100.174		147.965	100.116
266.767	100.174		148.065	100.116
266.957	100.174		148.165	100.116
267.118	100.174		148.265	100.116
267.302	100.174		148.365	100.116
267.478	100.174		148.465	100.116
267.638	100.174		148.565	100.116
267.841	100.174		148.665	100.116
267.999	100.174		148.765	100.116
268.195	100.174		148.865	100.116
268.317	100.174		148.965	100.116
268.546	100.174		149.065	100.116
268.704	100.174		149.165	100.116
268.919	100.174		149.265	100.116
269.062	100.174		149.365	100.116
269.26	100.174		149.465	100.116
269.479	100.174		149.565	100.116
269.657	100.174		149.665	100.116
269.842	100.174		149.765	100.116
270.046	100.174		149.865	100.116
270.228	100.174		149.965	100.116
270.426	100.174		150.065	100.116
270.611	100.174		150.165	100.116
270.826	100.174		150.265	100.116
270.992	100.174		150.365	100.116
271.264	100.174		150.465	100.116
271.447	100.174		150.565	100.116
271.682	100.174		150.665	100.116
271.896	100.174		150.765	100.116
272.09	100.174		150.865	100.116
272.319	100.174		150.965	100.116
272.532	100.174		151.065	100.116
272.762	100.174		151.165	100.116
272.943	100.174		151.265	100.116
273.174	100.174		151.365	100.116
273.413	100.174		151.465	100.116
273.645	100.174		151.565	100.116
273.849	100.174		151.665	100.116
274.094	100.174		151.765	100.116
274.334	100.174		151.865	100.116
274.517	100.174		151.965	100.116
274.775	100.174		152.065	100.116
275.029	100.174		152.165	100.116
275.257	100.174		152.265	100.116
275.492	100.174		152.365	100.116
275.721	100.174		152.465	100.116
275.948	100.174		152.565	100.116
276.195	100.174		152.665	100.116
276.446	100.174		152.765	100.117
276.673	100.174		152.865	100.117
276.909	100.174		152.965	100.117
277.128	100.174		153.065	100.117
277.406	100.174		153.165	100.117
277.64	100.174		153.265	100.117
277.89	100.174		153.365	100.117
278.117	100.174		153.465	100.117
278.348	100.174		153.565	100.117
278.578	100.174		153.665	100.117
278.829	100.174		153.765	100.117
279.087	100.174		153.865	100.117
279.307	100.174		153.965	100.117
279.514	100.174		154.065	100.117
279.773	100.174		154.165	100.117
279.995	100.174		154.265	100.117
280.245	100.174		154.365	100.117
280.438	100.174		154.465	100.117
280.695	100.174		154.565	100.117
280.925	100.174		154.665	100.117
281.155	100.174		154.765	100.117
281.357	100.174		154.865	100.117
281.552	100.174		154.965	100.117
281.779	100.174		155.065	100.117
282.037	100.175		155.165	100.117
282.254	100.175		155.265	100.117
282.473	100.175		155.365	100.117
282.671	100.175		155.465	100.117
282.88	100.175		155.565	100.117
283.087	100.175		155.665	100.117
283.299	100.175		155.765	100.117
283.506	100.175		155.865	100.117
283.685	100.175		155.965	100.117
283.886	100.176		156.065	100.117
284.085	100.176		156.165	100.117
284.304	100.176		156.265	100.117
284.503	100.176		156.365	100.117
284.702	100.176		156.465	100.117
284.881	100.176		156.565	100.117
285.064	100.176		156.665	100.117
285.243	100.176		156.765	100.117
285.418	100.176		156.865	100.117
285.636	100.177		156.965	100.117
285.81	100.177		157.065	100.117
286.003	100.177		157.165	100.117
286.198	100.177		157.265	100.117
286.378	100.177		157.365	100.117
286.559	100.177		157.465	100.117
286.708	100.177		157.565	100.117
286.92	100.177		157.665	100.117
287.109	100.177		157.765	100.117
287.291	100.178		157.865	100.117
287.463	100.178		157.965	100.117
287.663	100.178		158.065	100.117
287.829	100.178		158.165	100.117
287.97	100.178		158.265	100.117
288.165	100.178		158.365	100.117
288.359	100.178		158.465	100.117
288.532	100.178		158.565	100.117
288.737	100.178		158.665	100.117
288.907	100.179		158.765	100.117
289.078	100.179		158.865	100.117
289.244	100.179		158.965	100.117
289.449	100.179		159.065	100.117
289.62	100.179		159.165	100.117
289.815	100.179		159.265	100.117
290.005	100.179		159.365	100.117
290.194	100.179		159.465	100.117
290.402	100.179		159.565	100.117
290.595	100.18		159.665	100.117
290.786	100.18		159.765	100.117
290.975	100.18		159.865	100.117
291.174	100.18		159.965	100.117
291.352	100.18		160.065	100.117
291.566	100.18		160.165	100.117
291.773	100.18		160.265	100.117
291.972	100.18		160.365	100.117
292.182	100.18		160.465	100.117
292.385	100.181		160.565	100.117
292.591	100.181		160.665	100.117
292.808	100.181		160.765	100.117
293.011	100.181		160.865	100.117
293.182	100.181		160.965	100.117
293.435	100.181		161.065	100.117
293.612	100.181		161.165	100.118
293.861	100.181		161.265	100.118
294.074	100.181		161.365	100.118
294.31	100.182		161.465	100.118
294.517	100.182		161.565	100.118
294.751	100.182		161.665	100.118
294.977	100.182		161.765	100.118
295.201	100.182		161.865	100.118
295.444	100.182		161.965	100.118
295.665	100.182		162.065	100.118
295.875	100.182		162.165	100.118
296.11	100.182		162.265	100.118
296.336	100.183		162.365	100.118
296.56	100.183		162.465	100.118
296.786	100.183		162.565	100.118
297.022	100.183		162.665	100.118
297.257	100.183		162.765	100.118
297.504	100.183		162.865	100.118
297.744	100.183		162.965	100.118
297.959	100.183		163.065	100.118
298.212	100.183		163.165	100.118
298.412	100.184		163.265	100.118
298.663	100.184		163.365	100.118
298.92	100.184		163.465	100.118
299.147	100.184		163.565	100.118
299.383	100.184		163.665	100.118
299.586	100.184		163.765	100.118
299.845	100.184		163.865	100.118
300.074	100.184		163.965	100.118
300.305	100.184		164.065	100.118
300.535	100.185		164.165	100.118
300.75	100.185		164.265	100.118
300.99	100.185		164.365	100.118
301.223	100.185		164.465	100.118
301.458	100.185		164.565	100.118
301.687	100.185		164.665	100.118
301.876	100.185		164.765	100.118
302.104	100.185		164.865	100.118
302.325	100.185		164.965	100.118
302.565	100.186		165.065	100.118
302.779	100.186		165.165	100.118
303.005	100.186		165.265	100.118
303.211	100.186		165.365	100.118
303.426	100.186		165.465	100.118
303.645	100.186		165.565	100.118
303.845	100.186		165.665	100.118
304.049	100.186		165.765	100.118
304.286	100.186		165.865	100.118
304.464	100.186		165.965	100.118
304.672	100.187		166.065	100.118
304.88	100.187		166.165	100.118
305.099	100.187		166.265	100.118
305.289	100.187		166.365	100.118
305.482	100.187		166.465	100.118
305.683	100.187		166.565	100.118
305.897	100.187		166.665	100.118
306.071	100.187		166.765	100.118
306.285	100.187		166.865	100.118
306.47	100.188		166.965	100.118
306.651	100.188		167.065	100.118
306.861	100.188		167.165	100.118
307.035	100.188		167.265	100.118
307.219	100.188		167.365	100.118
307.413	100.188		167.465	100.118
307.605	100.188		167.565	100.118
307.824	100.188		167.665	100.118
307.973	100.188		167.765	100.118
308.18	100.189		167.865	100.118
308.365	100.189		167.965	100.118
308.557	100.189		168.065	100.118
308.721	100.189		168.165	100.118
308.91	100.189		168.265	100.118
309.097	100.189		168.365	100.118
309.262	100.189		168.465	100.118
309.47	100.189		168.565	100.118
309.667	100.189		168.665	100.118
309.847	100.19		168.765	100.118
310.041	100.19		168.865	100.118
310.21	100.19		168.965	100.118
310.411	100.19		169.065	100.118
310.588	100.19		169.165	100.118
310.804	100.19		169.265	100.118
310.965	100.19		169.365	100.118
311.175	100.19		169.465	100.118
311.379	100.19		169.565	100.118
311.567	100.191		169.665	100.118
311.742	100.191		169.765	100.118
311.94	100.191		169.865	100.118
312.144	100.191		169.965	100.118
312.339	100.191		170.065	100.118
312.539	100.191		170.165	100.118
312.749	100.191		170.265	100.118
312.943	100.191		170.365	100.118
313.137	100.191		170.465	100.118
313.356	100.192		170.565	100.118
313.571	100.192		170.665	100.118
313.763	100.192		170.765	100.118
313.973	100.192		170.865	100.118
314.176	100.192		170.965	100.118
314.364	100.192		171.065	100.118
314.584	100.192		171.165	100.118
314.825	100.192		171.265	100.118
315.04	100.192		171.365	100.118
315.272	100.193		171.465	100.118
315.462	100.193		171.565	100.118
315.684	100.193		171.665	100.118
315.885	100.193		171.765	100.118
316.117	100.193		171.865	100.118
316.321	100.193		171.965	100.118
316.528	100.193		172.065	100.118
316.785	100.193		172.165	100.118
317.016	100.193		172.265	100.118
317.215	100.194		172.365	100.118
317.44	100.194		172.465	100.118
317.67	100.194		172.565	100.119
317.899	100.194		172.665	100.119
318.149	100.194		172.765	100.119
318.372	100.194		172.865	100.119
318.598	100.194		172.965	100.119
318.804	100.194		173.065	100.119
319.052	100.194		173.165	100.119
319.286	100.195		173.265	100.119
319.498	100.195		173.365	100.119
319.721	100.195		173.465	100.119
319.955	100.195		173.565	100.119
320.182	100.195		173.665	100.119
320.395	100.195		173.765	100.119
320.652	100.195		173.865	100.119
320.848	100.195		173.965	100.119
321.085	100.195		174.065	100.119
321.321	100.196		174.165	100.119
321.54	100.196		174.265	100.119
321.758	100.196		174.365	100.119
321.997	100.196		174.465	100.119
322.23	100.196		174.565	100.119
322.458	100.196		174.665	100.119
322.664	100.196		174.765	100.119
322.866	100.196		174.865	100.119
323.096	100.196		174.965	100.119
323.339	100.197		175.065	100.119
323.539	100.197		175.165	100.119
323.746	100.197		175.265	100.119
323.963	100.197		175.365	100.119
324.178	100.197		175.465	100.119
324.396	100.197		175.565	100.119
324.607	100.197		175.665	100.119
324.832	100.197		175.765	100.119
325.03	100.197		175.865	100.119
325.245	100.198		175.965	100.119
325.45	100.198		176.065	100.119
325.653	100.198		176.165	100.119
325.882	100.198		176.265	100.119
326.056	100.198		176.365	100.119
326.273	100.198		176.465	100.119
326.456	100.198		176.565	100.119
326.646	100.198		176.665	100.119
326.828	100.198		176.765	100.119
327.069	100.199		176.865	100.119
327.258	100.199		176.965	100.119
327.466	100.199		177.065	100.119
327.661	100.199		177.165	100.119
327.814	100.199		177.265	100.119
327.999	100.199		177.365	100.119
328.203	100.199		177.465	100.119
328.398	100.199		177.565	100.119
328.606	100.199		177.665	100.119
328.815	100.2		177.765	100.119
329.006	100.2		177.865	100.119
329.182	100.2		177.965	100.119
329.354	100.2		178.065	100.119
329.541	100.2		178.165	100.119
329.756	100.2		178.265	100.119
329.947	100.2		178.365	100.119
330.138	100.2		178.465	100.119
330.341	100.2		178.565	100.119
330.54	100.201		178.665	100.119
330.694	100.201		178.765	100.119
330.879	100.201		178.865	100.119
331.107	100.201		178.965	100.119
331.29	100.201		179.065	100.119
331.464	100.201		179.165	100.119
331.678	100.201		179.265	100.119
331.861	100.201		179.365	100.119
332.075	100.201		179.465	100.119
332.259	100.202		179.565	100.119
332.433	100.202		179.665	100.119
332.661	100.202		179.765	100.119
332.853	100.202		179.865	100.119
333.043	100.202		179.965	100.119
333.23	100.202		180.065	100.119
333.432	100.202		180.165	100.119
333.639	100.202		180.265	100.119
333.849	100.202		180.365	100.12
334.055	100.203		180.465	100.12
334.249	100.203		180.565	100.12
334.442	100.203		180.665	100.12
334.608	100.203		180.765	100.12
334.826	100.203		180.865	100.12
335.052	100.203		180.965	100.12
335.267	100.203		181.065	100.12
335.478	100.203		181.165	100.12
335.697	100.203		181.265	100.12
335.888	100.204		181.365	100.12
336.103	100.204		181.465	100.12
336.294	100.204		181.565	100.12
336.531	100.204		181.665	100.12
336.748	100.204		181.765	100.12
336.975	100.204		181.865	100.12
337.178	100.204		181.965	100.12
337.406	100.204		182.065	100.12
337.605	100.204		182.165	100.12
337.847	100.204		182.265	100.12
338.046	100.205		182.365	100.12
338.284	100.205		182.465	100.12
338.519	100.205		182.565	100.119
338.729	100.205		182.665	100.119
338.926	100.205		182.765	100.119
339.152	100.205		182.865	100.119
339.398	100.205		182.965	100.119
339.575	100.205		183.065	100.119
339.82	100.205		183.165	100.119
340.069	100.206		183.265	100.119
340.245	100.206		183.365	100.119
340.47	100.206		183.465	100.119
340.719	100.206		183.565	100.119
340.942	100.206		183.665	100.119
341.151	100.206		183.765	100.119
341.366	100.206		183.865	100.119
341.597	100.206		183.965	100.119
341.847	100.206		184.065	100.119
342.057	100.207		184.165	100.119
342.28	100.207		184.265	100.119
342.481	100.207		184.365	100.119
342.682	100.207		184.465	100.119
342.879	100.207		184.565	100.119
343.139	100.207		184.665	100.119
343.37	100.207		184.765	100.119
343.601	100.207		184.865	100.119
343.801	100.207		184.965	100.119
344.023	100.208		185.065	100.119
344.209	100.208		185.165	100.119
344.473	100.208		185.265	100.119
344.688	100.208		185.365	100.119
344.871	100.208		185.465	100.119
345.087	100.208		185.565	100.119
345.304	100.208		185.665	100.119
345.508	100.208		185.765	100.119
345.733	100.208		185.865	100.119
345.927	100.209		185.965	100.119
346.139	100.209		186.065	100.119
346.336	100.209		186.165	100.119
346.563	100.209		186.265	100.119
346.756	100.209		186.365	100.119
346.952	100.209		186.465	100.119
347.157	100.209		186.565	100.119
347.346	100.209		186.665	100.119
347.549	100.209		186.765	100.119
347.783	100.21		186.865	100.119
347.981	100.21		186.965	100.119
348.177	100.21		187.065	100.119
348.398	100.21		187.165	100.119
348.586	100.21		187.265	100.119
348.77	100.21		187.365	100.119
348.966	100.21		187.465	100.119
349.161	100.21		187.565	100.119
349.366	100.21		187.665	100.119
349.558	100.211		187.765	100.119
349.753	100.211		187.865	100.119
349.965	100.211		187.965	100.119
350.135	100.211		188.065	100.119
350.343	100.211		188.165	100.119
350.541	100.211		188.265	100.119
350.72	100.211		188.365	100.118
350.914	100.211		188.465	100.118
351.117	100.211		188.565	100.118
351.305	100.211		188.665	100.118
351.506	100.212		188.765	100.118
351.703	100.212		188.865	100.118
351.885	100.212		188.965	100.118
352.073	100.212		189.065	100.118
352.252	100.212		189.165	100.118
352.474	100.212		189.265	100.118
352.658	100.212		189.365	100.118
352.828	100.212		189.465	100.118
353.004	100.212		189.565	100.118
353.238	100.212		189.665	100.118
353.447	100.212		189.765	100.118
353.62	100.212		189.865	100.118
353.803	100.212		189.965	100.118
354.059	100.212		190.065	100.118
354.233	100.212		190.165	100.118
354.44	100.212		190.265	100.118
354.635	100.212		190.365	100.118
354.85	100.212		190.465	100.118
355.047	100.212		190.565	100.118
355.233	100.212		190.665	100.118
355.445	100.212		190.765	100.118
355.655	100.212		190.865	100.118
355.852	100.212		190.965	100.118
356.055	100.212		191.065	100.118
356.26	100.212		191.165	100.118
356.482	100.212		191.265	100.118
356.668	100.212		191.365	100.118
356.888	100.212		191.465	100.118
357.042	100.212		191.565	100.118
357.299	100.212		191.665	100.118
357.502	100.212		191.765	100.118
357.712	100.212		191.865	100.118
357.935	100.212		191.965	100.118
358.124	100.212		192.065	100.117
358.356	100.212		192.165	100.117
358.567	100.212		192.265	100.117
358.773	100.212		192.365	100.117
359.008	100.212		192.465	100.117
359.17	100.212		192.565	100.117
359.37	100.212		192.665	100.117
359.635	100.212		192.765	100.117
359.822	100.212		192.865	100.117
360.022	100.212		192.965	100.117
360.261	100.212		193.065	100.117
360.46	100.212		193.165	100.117
360.71	100.212		193.265	100.117
360.937	100.212		193.365	100.117
361.143	100.212		193.465	100.117
361.336	100.212		193.565	100.117
361.564	100.212		193.665	100.117
361.797	100.212		193.765	100.117
362.006	100.212		193.865	100.117
362.236	100.213		193.965	100.117
362.431	100.213		194.065	100.117
362.651	100.213		194.165	100.117
362.859	100.213		194.265	100.117
363.095	100.213		194.365	100.117
363.295	100.213		194.465	100.117
363.506	100.213		194.565	100.117
363.728	100.213		194.665	100.117
363.936	100.213		194.765	100.117
364.153	100.213		194.865	100.117
364.356	100.213		194.965	100.117
364.583	100.213		195.065	100.117
364.79	100.213		195.165	100.117
364.989	100.213		195.265	100.117
365.213	100.213		195.365	100.117
365.437	100.213		195.465	100.117
365.642	100.213		195.565	100.117
365.856	100.213		195.665	100.117
366.055	100.213		195.765	100.116
366.261	100.213		195.865	100.116
366.471	100.213		195.965	100.116
366.69	100.213		196.065	100.116
366.872	100.213		196.165	100.116
367.05	100.213		196.265	100.116
367.291	100.213		196.365	100.116
367.497	100.213		196.465	100.116
367.705	100.213		196.565	100.116
367.908	100.213		196.665	100.116
368.11	100.213		196.765	100.116
368.312	100.213		196.865	100.116
368.51	100.213		196.965	100.116
368.695	100.213		197.065	100.116
368.916	100.213		197.165	100.116
369.112	100.213		197.265	100.116
369.283	100.213		197.365	100.116
369.504	100.213		197.465	100.116
369.702	100.213		197.565	100.116
369.901	100.213		197.665	100.116
370.088	100.213		197.765	100.116
370.297	100.213		197.865	100.116
370.463	100.214		197.965	100.116
370.666	100.214		198.065	100.116
370.86	100.214		198.165	100.116
371.078	100.214		198.265	100.116
371.271	100.214		198.365	100.116
371.46	100.214		198.465	100.116
371.665	100.214		198.565	100.116
371.868	100.214		198.665	100.116
372.062	100.214		198.765	100.116
372.263	100.214		198.865	100.116
372.438	100.214		198.965	100.116
372.648	100.215		199.065	100.116
372.839	100.215		199.165	100.116
373.05	100.215		199.265	100.116
373.242	100.215		199.365	100.116
373.43	100.215		199.465	100.115
373.626	100.215		199.565	100.115
373.825	100.215		199.665	100.115
373.987	100.215		199.765	100.115
374.205	100.215		199.865	100.115
374.418	100.215		199.965	100.115
374.591	100.215		200.065	100.115
374.813	100.215		200.165	100.115
375.009	100.216		200.265	100.115
375.198	100.216		200.365	100.115
375.4	100.216		200.465	100.115
375.569	100.216		200.565	100.115
375.797	100.216		200.665	100.115
375.985	100.216		200.765	100.115
376.165	100.216		200.865	100.115
376.349	100.216		200.965	100.115
376.597	100.216		201.065	100.115
376.767	100.216		201.165	100.115
376.994	100.216		201.265	100.115
377.202	100.216		201.365	100.115
377.398	100.217		201.465	100.115
377.615	100.217		201.565	100.115
377.8	100.217		201.665	100.115
378.019	100.217		201.765	100.115
378.219	100.217		201.865	100.115
378.419	100.217		201.965	100.115
378.634	100.217		202.065	100.115
378.824	100.217		202.165	100.115
379.047	100.217		202.265	100.115
379.235	100.217		202.365	100.115
379.444	100.217		202.465	100.115
379.68	100.217		202.565	100.115
379.848	100.218		202.665	100.115
380.071	100.218		202.765	100.115
380.294	100.218		202.865	100.115
380.49	100.218		202.965	100.115
380.702	100.218		203.065	100.115
380.928	100.218		203.165	100.114
381.139	100.218		203.265	100.114
381.313	100.218		203.365	100.114
381.529	100.218		203.465	100.114
381.722	100.218		203.565	100.114
381.962	100.218		203.665	100.114
382.188	100.218		203.765	100.114
382.386	100.219		203.865	100.114
382.598	100.219		203.965	100.114
382.799	100.219		204.065	100.114
383.031	100.219		204.165	100.114
383.235	100.219		204.265	100.114
383.451	100.219		204.365	100.114
383.644	100.219		204.465	100.114
383.878	100.219		204.565	100.114
384.077	100.219		204.665	100.114
384.281	100.219		204.765	100.114
384.475	100.219		204.865	100.114
384.681	100.219		204.965	100.114
384.907	100.22		205.065	100.114
385.129	100.22		205.165	100.114
385.342	100.22		205.265	100.114
385.545	100.22		205.365	100.114
385.751	100.22		205.465	100.114
385.949	100.22		205.565	100.114
386.161	100.22		205.665	100.114
386.346	100.22		205.765	100.114
386.58	100.22		205.865	100.114
386.789	100.22		205.965	100.114
386.964	100.22		206.065	100.114
387.183	100.22		206.165	100.114
387.391	100.221		206.265	100.114
387.576	100.221		206.365	100.113
387.795	100.221		206.465	100.113
387.988	100.221		206.565	100.113
388.195	100.221		206.665	100.113
388.375	100.221		206.765	100.113
388.562	100.221		206.865	100.113
388.775	100.221		206.965	100.113
388.978	100.221		207.065	100.113
389.201	100.221		207.165	100.113
389.393	100.221		207.265	100.113
389.58	100.221		207.365	100.113
389.793	100.222		207.465	100.113
389.976	100.222		207.565	100.113
390.189	100.222		207.665	100.113
390.36	100.222		207.765	100.113
390.58	100.222		207.865	100.113
390.768	100.222		207.965	100.113
390.965	100.222		208.065	100.113
391.159	100.222		208.165	100.113
391.369	100.222		208.265	100.113
391.562	100.222		208.365	100.113
391.739	100.222		208.465	100.113
391.945	100.222		208.565	100.113
392.115	100.223		208.665	100.113
392.343	100.223		208.765	100.113
392.522	100.223		208.865	100.113
392.723	100.223		208.965	100.113
392.883	100.223		209.065	100.113
393.083	100.223		209.165	100.113
393.28	100.223		209.265	100.113
393.478	100.223		209.365	100.113
393.701	100.223		209.465	100.113
393.894	100.223		209.565	100.113
394.091	100.223		209.665	100.113
394.281	100.223		209.765	100.113
394.472	100.224		209.865	100.113
394.676	100.224		209.965	100.113
394.879	100.224		210.065	100.113
395.059	100.224		210.165	100.113
395.282	100.224		210.265	100.113
395.47	100.224		210.365	100.113
395.664	100.224		210.465	100.113
395.861	100.224		210.565	100.113
396.051	100.224		210.665	100.113
396.282	100.224		210.765	100.112
396.453	100.224		210.865	100.112
396.66	100.224		210.965	100.112
396.859	100.225		211.065	100.112
397.067	100.225		211.165	100.112
397.256	100.225		211.265	100.112
397.46	100.225		211.365	100.112
397.637	100.225		211.465	100.112
397.871	100.225		211.565	100.112
398.059	100.225		211.665	100.112
398.262	100.225		211.765	100.112
398.49	100.225		211.865	100.112
398.666	100.225		211.965	100.112
398.855	100.225		212.065	100.112
399.068	100.225		212.165	100.112
399.285	100.226		212.265	100.112
399.482	100.226		212.365	100.112
399.663	100.226		212.465	100.112
399.905	100.226		212.565	100.112
400.101	100.226		212.665	100.112
400.3	100.226		212.765	100.112
400.509	100.226		212.865	100.112
400.718	100.226		212.965	100.112
400.933	100.226		213.065	100.112
401.111	100.226		213.165	100.112
401.334	100.226		213.265	100.112
401.536	100.226		213.365	100.112
401.734	100.227		213.465	100.112
401.945	100.227		213.565	100.112
402.136	100.227		213.665	100.112
402.362	100.227		213.765	100.112
402.579	100.227		213.865	100.112
402.788	100.227		213.965	100.112
402.985	100.227		214.065	100.112
403.198	100.227		214.165	100.112
403.41	100.227		214.265	100.112
403.62	100.227		214.365	100.112
403.826	100.227		214.465	100.112
404.03	100.227		214.565	100.112
404.239	100.228		214.665	100.112
404.428	100.228		214.765	100.112
404.624	100.228		214.865	100.112
404.804	100.228		214.965	100.112
405.067	100.228		215.065	100.112
405.288	100.228		215.165	100.112
405.469	100.228		215.265	100.112
405.675	100.228		215.365	100.112
405.884	100.228		215.465	100.112
406.092	100.228		215.565	100.112
406.295	100.228		215.665	100.112
406.514	100.228		215.765	100.112
406.701	100.229		215.865	100.112
406.913	100.229		215.965	100.112
407.117	100.229		216.065	100.112
407.338	100.229		216.165	100.112
407.536	100.229		216.265	100.112
407.728	100.229		216.365	100.112
407.92	100.23		216.465	100.112
408.141	100.23		216.565	100.112
408.327	100.23		216.665	100.112
408.544	100.23		216.765	100.112
408.723	100.23		216.865	100.112
408.949	100.231		216.965	100.112
409.116	100.231		217.065	100.112
409.334	100.231		217.165	100.112
409.547	100.231		217.265	100.112
409.747	100.231		217.365	100.112
409.939	100.232		217.465	100.112
410.15	100.232		217.565	100.112
410.349	100.232		217.665	100.112
410.532	100.232		217.765	100.112
410.742	100.232		217.865	100.112
410.941	100.233		217.965	100.112
411.13	100.233		218.065	100.112
411.348	100.233		218.165	100.112
411.534	100.233		218.265	100.112
411.753	100.233		218.365	100.112
411.913	100.234		218.465	100.111
412.104	100.234		218.565	100.111
412.317	100.234		218.665	100.111
412.519	100.234		218.765	100.111
412.72	100.234		218.865	100.111
412.905	100.235		218.965	100.111
413.094	100.235		219.065	100.111
413.297	100.235		219.165	100.111
413.504	100.235		219.265	100.111
413.703	100.236		219.365	100.111
413.861	100.236		219.465	100.111
414.06	100.236		219.565	100.111
414.27	100.236		219.665	100.111
414.45	100.236		219.765	100.111
414.671	100.237		219.865	100.111
414.835	100.237		219.965	100.111
415.06	100.237		220.065	100.111
415.261	100.237		220.165	100.111
415.463	100.238		220.265	100.111
415.634	100.238		220.365	100.111
415.838	100.238		220.465	100.111
416.035	100.238		220.565	100.111
416.242	100.239		220.665	100.111
416.447	100.239		220.765	100.111
416.64	100.239		220.865	100.111
416.823	100.239		220.965	100.111
416.999	100.24		221.065	100.111
417.216	100.24		221.165	100.111
417.405	100.24		221.265	100.111
417.627	100.24		221.365	100.111
417.827	100.241		221.465	100.111
418.027	100.241		221.565	100.111
418.225	100.241		221.665	100.111
418.44	100.241		221.765	100.111
418.621	100.242		221.865	100.111
418.84	100.242		221.965	100.111
419.036	100.242		222.065	100.111
419.224	100.242		222.165	100.111
419.442	100.243		222.265	100.111
419.628	100.243		222.365	100.111
419.82	100.243		222.465	100.111
420.032	100.243		222.565	100.111
420.251	100.244		222.665	100.111
420.441	100.244		222.765	100.111
420.652	100.244		222.865	100.111
420.842	100.244		222.965	100.111
421.057	100.245		223.065	100.111
421.261	100.245		223.165	100.111
421.442	100.245		223.265	100.111
421.678	100.245		223.365	100.111
421.871	100.246		223.465	100.111
422.073	100.246		223.565	100.111
422.244	100.246		223.665	100.111
422.466	100.246		223.765	100.111
422.694	100.247		223.865	100.111
422.875	100.247		223.965	100.111
423.122	100.247		224.065	100.111
423.314	100.247		224.165	100.111
423.505	100.248		224.265	100.111
423.714	100.248		224.365	100.111
423.924	100.248		224.465	100.111
424.145	100.248		224.565	100.111
424.332	100.249		224.665	100.111
424.537	100.249		224.765	100.111
424.757	100.249		224.865	100.111
424.933	100.249		224.965	100.111
425.153	100.25		225.065	100.111
425.368	100.25		225.165	100.111
425.562	100.25		225.265	100.111
425.75	100.25		225.365	100.11
425.976	100.251		225.465	100.11
426.18	100.251		225.565	100.11
426.385	100.251		225.665	100.11
426.583	100.251		225.765	100.11
426.805	100.252		225.865	100.11
426.996	100.252		225.965	100.11
427.2	100.252		226.065	100.11
427.412	100.252		226.165	100.11
427.628	100.253		226.265	100.11
427.806	100.253		226.365	100.11
428.011	100.253		226.465	100.11
428.212	100.253		226.565	100.11
428.423	100.254		226.665	100.11
428.63	100.254		226.765	100.11
428.792	100.254		226.865	100.11
428.994	100.254		226.965	100.11
429.207	100.255		227.065	100.11
429.427	100.255		227.165	100.11
429.62	100.255		227.265	100.11
429.819	100.255		227.365	100.11
430.031	100.255		227.465	100.11
430.234	100.256		227.565	100.11
430.431	100.256		227.665	100.11
430.634	100.256		227.765	100.11
430.824	100.256		227.865	100.11
431.035	100.257		227.965	100.11
431.24	100.257		228.065	100.11
431.421	100.257		228.165	100.11
431.627	100.257		228.265	100.11
431.792	100.258		228.365	100.11
432.012	100.258		228.465	100.11
432.202	100.258		228.565	100.11
432.42	100.258		228.665	100.11
432.602	100.259		228.765	100.11
432.816	100.259		228.865	100.11
432.976	100.259		228.965	100.11
433.216	100.259		229.065	100.11
433.411	100.26		229.165	100.11
433.604	100.26		229.265	100.11
433.8	100.26		229.365	100.11
434.009	100.26		229.465	100.11
[truncated: 8,702 more rows]
